# Supplementary material for: One Billion hiPSC-Cardiomyocytes: Upscaling Engineered Cardiac Tissues to Create High Cell Density Therapies for Clinical Translation in Heart Regeneration
Source: Bioengineering (Basel). 2023 May 13;10(5):587. doi: 10.3390/bioengineering10050587 (PMC10215511; doi:10.3390/bioengineering10050587)
Supplement: Supplementary file 1 [file bioengineering-10-00587-s001.zip]

Archive with 1 entries (1 files):
- bioengineering-2350488-supplementary.pdf
